# Supplementary material for: Postharvest Properties of Ultra-Late Maturing Peach Cultivars and Their Attributions to Melting Flesh (M) Locus: Re-evaluation of M Locus in Association With Flesh Texture
Source: Front Plant Sci. 2020 Nov 26;11:554158. doi: 10.3389/fpls.2020.554158 (PMC7725752; doi:10.3389/fpls.2020.554158)
Supplement: Supplementary Table 1 — Climate conditions in peach production areas in Okayama and Fukushima Prefectures, Japan in 2018. [file Table_1.xlsx]

## Sheet: Table S1
Table S1. Climate conditions in peach production areas in Okayama and Fukushima Prefectures, Japan in 2018.
	Average Temperature (°C)		Cumulative Precipitation (mm)		Average Humidity (%)		Cumulative Hours of Solar Radiation (h)
	Okayama	Fukushima	Okayama	Fukushima	Okayama	Fukushima	Okayama	Fukushima
Jan.	3.5	1.4	37	72.5	71	70	155.6	142.1
Feb.	4	1.7	36	13	64	66	173.4	182.7
Mar.	10.1	7.8	147.5	93.5	67	59	231	220.1
Apr.	15.6	13.9	72	40.5	65	60	214.8	194.1
May	19.2	18	150.5	92.5	69	66	198.7	175.9
Jun.	22.9	21.6	140	26	74	70	169.4	182.9
Jul.	28.9	27.5	372	83.5	74	73	240.3	190.2
Aug.	29.3	26.3	37	105.5	67	74	259.6	159.2
Sep.	23.2	21.1	314.5	162.5	81	81	89	82.8
Oct.	18.2	16.2	40	69.5	71	76	198.8	131.6
Nov.	12.5	10.7	2.5	7.5	73	73	169.2	145
Dec.	7.7	4.4	61	61.5	76	74	129.4	109.1

## Sheet: Table S2
	Table S2. Relationships between flesh penetration force measured by the system used in this study and other fruit maturity indexes.
	Developmental stage	Flesh penetration force (N/mm2)	Epicarp color	Ethylene production	Characteristics
	Unripe	> 1.5	Green	No ethylene detected	Immature fruit before onset of harvest
	Physiologically ripe	0.6-1.0	Light green/yellow/red	Little ethylene produced	Commercial harvest maturity, slightly firm/crispy flesh
	Fully ripe	< 0.25	Yellow/red	Much ethylene produced	Ready to eat, soft/melting flesh, easily damaged

## Sheet: Table S3
Table S3. Primers used in this study.
primer set	forward			reverse			PCR condition		target	amplicon length
	name	sequence		name	sequence		Tm	extension
PGM/F	PpPGp_Fw1	CAACTMAATTTTCTCTTCTTCAC		PpPGp_Rv1	CACTTRAGYTACAACCCTCA		56°C	30 sec	third intron of PGM/F	PGM-M1: 280 bp; PGM-M0: 263 bp; PGF: 246 bp
M2D	PpFMH2D_Fw1	CATATTGAAGAACCAGCCA		PpFMH2D_Rv1	TGGTATATTGCATCGACGTG		54°C	60 sec	junction of M2 haplotype	approx. 1500 bp, M2 only
M3D	PpFMD_Fw1	AAAGATAGGAAGGGGGAAGG		PpFMD_Rv1	GTTTGCACTGGGGGTTTTAGA		56°C	45 sec	junction of M3 haplotype	approx. 500 bp, M3 only
M2D2	PpFMH2D_Fw2	AGGAGGGAATCAAATACAAG		PpFMH2D_Rv2	AGACCCAATTCAACAACACA		54°C	20 sec	NADH	M0, M2b, M2r1: 636 bp
NDP1	PpNDP_Fw1	TTCTGTAAGCAAAACCCATC		PpNDP_Rv1	CAAAAACAACTATCAGCTCC		52°C	20 sec	NADH	M0: 307 bp; M1, M2, M2b, M2r1: 265 bp
NDP2	PpNDP_Fw2	TTTGGTGTTGGTTTGGGTTG		PpNDP_Rv2	AAATTTTTGAGTTGGCCCAG		56°C	20 sec	NADH	M1, M2b: 576 bp; M0, M2r1: 269 bp

## Sheet: Table S4
Table S4. Comparison of SNP number in regions from PG1 to PG2.
cultivar	genotype	PG1	intergenic region 1	intergenic region 2	PG2
Daijumitsuto	M3M3	0	0	NA	NA
Tobihaku	M0M3	13(13)	25(25)	13(1)	15(0)
Big Top	M0M3	13(12)	17(17)	20(0)	22(0)
Benihakuto	M0M0	18(2)	36(1)	17(0)	25(0)
Lovell	M1M1	0	0	0	0
Dr. Davis	M2M2	0	0	0	0
Intergenic region 1 was from end of PG1 to 19,026,185 bp (outside M3 deletion region).
Intergenic region 2 was from 19,026,186 bp (inside M3 deletion region) to start of PG2.
Values in parentheses are those of heterozygous SNPs.

## Sheet: Table S5
Table S5. M genotypes of 412 peach accessions.
cultivar/accession	genotype	genotyping method	accession No.
Daijumitsuto	M3M3	PCR & reseq	DRR248810
Tobihaku	M0M3	PCR & reseq	DRR248811
Benihakuto	M0M0	PCR & reseq	DRR248809
Akatsuki	M0M0	PCR & reseq	SRR11672390
Kawanakajima Hakuto	M0M0	PCR & reseq	SRR11672147
Lovell	M1M2	PCR & reseq	SRR4036107
Myojo	M2M2	PCR & reseq	SRR8303534
Nishiki	M2M2	PCR & reseq	SRR11672135
Hakuho	M0M0	PCR	-
Hakuto	M0M0	PCR	-
Hikawa Hakuho	M0M0	PCR	-
Meigetsu	M3M3	PCR	-
Meiho	M3M3	PCR	-
Mochizuki	M2bM3	PCR	-
Okayama-3	M0M2b	PCR	-
Shimizu Hakuto	M0M3	PCR	-
Sunago Wase	M0M1	PCR	-
Tosui	M0M0	PCR	-
Yuzora	M0M0	PCR	-
28004	M0M1	reseq	SRR11672151
33346	M0M1	reseq	SRR11672333
07-1-11	M1M3	reseq	SRR2056083
07-2-24	M0M1	reseq	SRR2056084
08-X-77	M0M1	reseq	SRR2056085
1-HAGSC	M1M1	reseq	SRR5060546
2 BOREDNZA PEACH	M1r2M1r2	reseq	SRR11672277
2 FRANK	M0M2	reseq	SRR11672284
2 JEFFERSON	M0M1	reseq	SRR11672283
2 MT AIRY	M2bM2b	reseq	SRR11672280
2-1-55	M1M1	reseq	SRR11672155
25-17	M0M3	reseq	SRR11672314
96-2-43	M0M3	reseq	SRR11672334
96-2-51	M1M3	reseq	SRR11672335
Aichi Hakuto	M0M0	reseq	SRR11672145
Akesu BaiLing Tao	M1M1	reseq	SRR11672380
Akesu Huang Ling Tao	M1M1	reseq	SRR11672381
All Star	M0M1	reseq	SRR11672438
Amusiding	M1M1	reseq	SRR8303522
Anderson	M0M0	reseq	SRR11672326
Arctic Jay	M1M1	reseq	SRR11672430
Arctic Queen	M1M1	reseq	SRR11672434
Arctic Rose	M0M1	reseq	SRR11672431
Arctic Snow	M0M1	reseq	SRR11672435
Bagewan Bai Mian Tao	M1M1	reseq	SRR11672379
Bai Chong Ban Chui Zhi	M0M1	reseq	SRR8303510
Bai Dan Ban Chui Zhi	M1M2c	reseq	SRR11672323
Bai Feng	M0M0	reseq	SRR11672186
Bai Hua	M0M0	reseq	SRR11672188
Bai Hua Shan Bi Tao	M0M0	reseq	SRR11672193
Bai Mang Pan Tao	M0M0	reseq	SRR11672377
Bai Shu 55	M1M1	reseq	SRR11672167
Bai Wu 8	M0M1	reseq	SRR8303445
Bailey	M1M1	reseq	SRR11672194
Beekman	M1M1	reseq	SRR11672405
Beijing 21-2	M1M1	reseq	SRR11672232
Beijing Wan Pan Tao	M0M3	reseq	SRR11672376
Bi Nan I	M1M1	reseq	SRR11672246
Bi Xia Wan Pan Tao	M0M3	reseq	SRR11672375
Bian Ping Tao	M0M1	reseq	SRR11672459
Bian Tao	M1M3	reseq	SRR11672176
Big Top	M0M3	reseq	ERR3367503
Bing Tang Hong	M0M0	reseq	SRR11672342
BLAZINGSTAR	M1M1	reseq	SRR11672427
Bolero	M1M1	reseq	SRR501836
Bounty	M1M3	reseq	SRR7473860
BtxNr-6	M0M0	reseq	ERR4093775
Bu Mu Zao Sheng	M0M1	reseq	SRR11672226
C17	M2bM2b	reseq	SRR11672447
C18	M2bM2b	reseq	SRR11672446
Carson	M2M2	reseq	SRR8303455
Changli 1	M0M0	reseq	SRR11672394
Chen Pu Pan Tao	M0M0	reseq	SRR8303540
Chi Mi Tao	M1M1r1	reseq	SRR11672354
Chinese Cling	M0M3	reseq	SRR8173605
Chun Guan	M3M3	reseq	SRR11672141
Chun Huang You Tao	M0M3	reseq	SRR8303463
Chun Rui	M1M3	reseq	SRR11672453
Chun Yan Ya Bian	M1M3	reseq	SRR11672341
CLENDENING	M0M1	reseq	SRR11672296
Coral Star	M0M1	reseq	SRR11672436
Corolina Red	M3M3	reseq	SRR11672328
Crest Haven	M1M1	reseq	SRR11672437
Crimson Cascade	M1M1r2	reseq	SRR8303509
Crimson Rocket	M2M3	reseq	SRR11672418
D2R32T158	M3M3	reseq	SRR11672220
Da Guo Hei Tao	M1M1r1	reseq	SRR2056098
Da He Zao Sheng	M0M1	reseq	SRR11672224
Da Hong Pao	M1M1	reseq	SRR8173591
Da Xue Tao	M3M3	reseq	SRR11672422
Daifei	M0M0	reseq	SRR10768480
Dalian 4-35	M1M3	reseq	SRR11672163
Dan Ban Fen Ju	M1M1r1	reseq	SRR11672465
Dan Ban Hong Ju	M1M1r2	reseq	SRR8303504
Dan Bei Ti	M0M0	reseq	SRR2056079
Dawangzhuang Huang Tao	M3M3	reseq	SRR8303521
DHQ1	M0M1	reseq	SRR8183324
Diao Zhi Bai	M0M1	reseq	SRR11672236
Dong Xue Mi Tao	M0M0	reseq	SRR11672353
DOUBLE DELIGHT NECTARINE	M0M1	reseq	SRR11672406
Doyou	M1M1	reseq	SRR11672205
Dr. Davis	M2M2	reseq	SRR068360
Dwarf Norman	M0M1	reseq	SRR11672130
DWARF SOUTHERN BELLE NECTARINE	M1M1	reseq	SRR11672279
EARLITREAT PEACH	M0M1	reseq	SRR11672288
EARLY REDHAVEN	M1M1	reseq	SRR11672445
Early Gold	M1M1	reseq	ERR3367505
Elberta	M0M1	reseq	SRR8173583
ELEGANT LADY FA-5	M1M1	reseq	SRR11672440
Erly Red Fre	M1M1	reseq	SRR11672426
EVAS PRIDE PEACH	M0M1	reseq	SRR11672287
Everts	M2M2	reseq	SRR11672133
F8-1\,23	M1M2	reseq	SRR068361
FA11	M0M1	reseq	SRR11672408
FAL16-33MR	M1M1	reseq	SRR11672138
Favolate 3	M1M1	reseq	SRR11672203
Fayette	M1M3	reseq	SRR8303537
Fei cheng Bai Li 10	M3M3	reseq	SRR8173581
Feicheng Hong Li 6	M0M3	reseq	SRR11672268
Fen Ling Chong	M3M3	reseq	SRR8303475
Fen Shou Xing	M1M1	reseq	SRR11672255
Fenghua Pan Tao	M0M0	reseq	SRR11672372
FIREBRITE Red-3	M1M3	reseq	SRR11672442
FLAMEKIST Red-1	M0M0	reseq	SRR11672443
FLAVORCREST FA-4	M1M3	reseq	SRR11672441
Flordacrest	M1M1	reseq	SRR11672386
Flordadawn	M1M1	reseq	SRR8303461
Fodanni	M0M0	reseq	SRR11672399
FRECKLE FACE(BN15)	M0M0	reseq	SRR11672282
G.Klamt	M2M2	reseq	SRR11672448
Ge Gu Tao	M3M3	reseq	SRR11672180
Georgia Bell	M1M3	reseq	SRR068359
Ghiaccio-2	M0M0	reseq	ERR4093776
Gold dust peach	M1M1	reseq	SRR11672403
Golden Queen	M2bM2b	reseq	SRR11672136
Green 9	M0M0	reseq	SRR10768481
Gu Tian Da Tao	M0M1	reseq	SRR11672343
Guan Tao 5	M2M2b	reseq	SRR11672134
Guang He Tao(Linzhi)	M0M0	reseq	SRR11672312
Guizhou Huang Jin Mi	M0M0	reseq	SRR8303528
Ha Lu Hong Shi Sheng	M1bM1b	reseq	SRR8303480
Hang Yu	M0M0	reseq	SRR11672216
Hanthome	M1M1	reseq	SRR11672202
Harrow Blood	M1M1	reseq	SRR11672159
Harrow Blood 2	M1r2M1r2	reseq	SRR11672319
Hatsukami	M0M0	reseq	SRR11672152
Heavenly White	M1M1	reseq	SRR11672428
Hei Bu Dai	M1M1	reseq	SRR8303448
Hei Bu Dai 1	M1M1	reseq	SRR11672207
Hei Bu Dai 2	M1M1	reseq	SRR11672340
Hei Bu Dai 3	M1M1	reseq	SRR11672339
Hei Bu Dai 4	M1M1	reseq	SRR11672338
Hiratsuka Red	M0M1	reseq	SRR11672324
HONEY BABE MINIATURE PEACH	M0M1	reseq	SRR11672278
Hong Chong Ban	M1r2M1r2	reseq	SRR11672392
Hong Hua Bi Tao	M0M1	reseq	SRR11672235
Hong Hua Chong Ban Chui Zhi1	M1r2M1r2	reseq	SRR11672254
Hong Li Guang	M1M1	reseq	SRR8173601
Hong Ling Chong	M1M3	reseq	SRR8303474
Hong Shan Hu	M0M3	reseq	SRR8303453
Hong Shou Xing	M1r2M1r2	reseq	SRR11672258
Hong Ya Zui	M1M1	reseq	SRR11672191
Hong Ye Chui Zhi	M1M1	reseq	SRR11672388
Hong Ye Tao	M1r2M1r2	reseq	SRR11672316
Hong Ye Tao Ya Bian	M0M3	reseq	SRR8303495
HR-E	M1M1r3	reseq	SRR3237759
Hua Guang	M1M1	reseq	SRR11672262
Hua Yu Lu	M0M1	reseq	SRR8303449
Huang Jin Pan Tao	M0M3	reseq	SRR11672233
Hunchun Tao	M1M1	reseq	SRR8173576
Huo Lian Jin Dan	M3M3	reseq	SRR8173589
HY1	M1M1	reseq	SRR8293663
HY2	M0M1	reseq	SRR8294769
IF7310828	M0M1	reseq	SRR503001
INDIAN BLOOD CLING PEACH	M2bM2b	reseq	SRR11672404
Japan 1	M0M0	reseq	SRR11672276
Japan 10	M0M0	reseq	SRR11672362
Japan 2	M0M0	reseq	SRR11672275
Japan 3	M0M0	reseq	SRR11672274
Japan 4	M0M0	reseq	SRR11672273
Japan 5	M0M0	reseq	SRR11672368
Japan 6	M0M3	reseq	SRR11672367
Japan 7	M0M3	reseq	SRR11672365
Japan 8	M0M0	reseq	SRR11672364
Japan 9	M3M3	reseq	SRR11672363
Ji Mi Xia Ye Tao	M0M3	reseq	SRR10254992
Jian Ding Qiu Tao	M0M1	reseq	SRR8303462
Jiang Tao	M0M0	reseq	SRR8303513
Jiaqing Pan Tao	M0M0	reseq	SRR11672371
Jilin 8903	M0M1	reseq	SRR8173575
Jin Ai Bao Tai	M3M3	reseq	SRR11672336
Jin Feng	M0M3	reseq	SRR11672327
Jin Hui 2	M0M1	reseq	SRR11672352
Jin Mi Xia Ye	M0M3	reseq	SRR11672195
Jin Ta You PanTao	M3M3	reseq	SRR11672175
Jing Yu	M0M1	reseq	SRR8173587
Jinlin 8501	M1M1	reseq	SRR8173582
Jiyuan You Tao	M1M1	reseq	SRR3138132
Ju Hua Tao	M2cM2c	reseq	SRR11672261
Ju Zao Sheng	M0M1	reseq	SRR11672219
Ka Lu Na	M2bM2b	reseq	SRR11672132
Ka Shi Huang Rou Li Guang	M1M1	reseq	SRR10254993
Kamarat	M2bM2b	reseq	SRR7473859
KANDI KORN(P5.020)	M0M0	reseq	SRR11672286
Kansuke Hakuto	M0M0	reseq	SRR11672149
Kashi 1	M1M1	reseq	SRR11672192
Kashi huang Rou Li Guang	M1M1	reseq	SRR11672197
KAWEAH PEACH	M1M1	reseq	SRR11672285
Klondike white	M0M1	reseq	SRR11672300
LafeliciaRed	M1M1	reseq	SRR11672137
Lan He Li	M0M0	reseq	SRR11672451
Legrand	M0M1	reseq	SRR11672271
Li He Tian Ren	M1M1	reseq	SRR11672158
Li Tao (Pink Flower)	M1M1	reseq	SRR11672311
Liquan 54	M0M0	reseq	SRR11672217
Loadel	M2M2	reseq	SRR11672450
Long 1-2-4	M3M3	reseq	SRR11672171
Long You Pan Tao	M0M3	reseq	SRR11672370
Lovell (PLOV2-2N)	M1M1	reseq	SRR502985
Luanchuan Mao Tao	M1M1	reseq	SRR3138129
Madison	M1M3	reseq	SRR11672413
Mai Huang Pan Tao	M3M3	reseq	SRR2056107
Mao Tao (2-1-55)	M1M1	reseq	SRR8303497
Maoping	M0?	reseq	SRR8186744
Maria Serena	M3M3	reseq	SRR8173586
McNeely	M1M1	reseq	SRR11672139
Mei Gui Hong	M0M1	reseq	SRR11672270
Mei Guo Pan Tao	M0M0	reseq	SRR11672198
Mei Shuai	M0M1	reseq	SRR11672463
Mi Yuan	M0M0	reseq	SRR11672454
MID-PRIDE PEACH	M1M1	reseq	SRR11672289
MLWL-E	M1r3M1r3	reseq	SRR3237760
Momee	M0M1	reseq	SRR11672412
Monphir	M0M1	reseq	SRR11672414
Nagasawa Hakuho	M0M0	reseq	SRR11672150
Nan Fang Zao Hong	M1M1	reseq	SRR11672400
Nan Shan Tian Tao	M1r3M1r3	reseq	SRR11672396
Nanshan Tian Tao	M1r3M1r3	reseq	SRR8173597
Nishino Hakuto	M0M1	reseq	SRR11672144
NJ Weeping (PI91459)	M1r2M1r2	reseq	SRR7473858
NJ257	M1M1	reseq	SRR11672416
NJ271	M1M1	reseq	SRR8303460
NJ352	M0M1	reseq	SRR11672407
NJAU1	M0M1	reseq	SRR8265697
NJAU2	M0M0	reseq	SRR8265757
NJC105	M2M2	reseq	SRR8303536
NJC47	M3M3	reseq	SRR8303535
NJC77	M3M3	reseq	SRR2056089
NJF15	M2M2	reseq	SRR11672302
NJF16	M2M3	reseq	SRR11672425
NJF17	M3M3	reseq	SRR11672424
NJF7	M1M1	reseq	SRR11672378
NJN76	M3M3	reseq	SRR11672131
NJN93	M0M1	reseq	SRR11672331
Njpillan OP R23T62	M1M1	reseq	SRR11672393
NR-053	M0M1	reseq	SRR8173853
O`Henry	M0M1	reseq	SRR8173852
Okayama 11	M0M0	reseq	SRR11672212
Okayama 500	M0M3	reseq	SRR11672214
Okitsu	M0M0	reseq	SRR8173594
Okubo	M0M1	reseq	SRR8173595
Oro A	M2M2	reseq	SRR502986
Pegaso	M1M1	reseq	SRR11672317
PF15	M0M1	reseq	SRR11672299
PF15A	M0M1	reseq	SRR11672411
PF17	M0M1	reseq	SRR11672293
PF23	M0M1	reseq	SRR11672295
PF25	M0M1	reseq	SRR11672294
PF27A	M0M1	reseq	SRR11672291
PF28-007	M0M1	reseq	SRR11672297
PF5B	M1M1	reseq	SRR11672439
Phillips	M2M2	reseq	SRR2056102
Ping Bei zi	M1M1	reseq	SRR11672169
Ping Ding You Pan Tao	M1M1	reseq	SRR2056106
Platurno	M0M1	reseq	ERR3367502
PXL	M0M1	reseq	SRR8204272
Qi Zui Hong Rou	M1M1	reseq	SRR8303531
Qinan 2	M0M1	reseq	SRR11672221
Qing Feng	M0M1	reseq	SRR11672222
Qing Si Tao	M3M3	reseq	SRR11672234
Qing Tao	M1M1	reseq	SRR8173590
Qingzhou Bai Pi Mi Tao	M1M1	reseq	SRR11672229
Qu Zhi Bian Yi 1	M0M3	reseq	SRR11672460
Qu Zhi Bian Yi 2	M0M3	reseq	SRR11672461
Quetta	M1M1	reseq	SRR502989
Raritan Rose	M1M1	reseq	SRR11672420
RED BARON PEACH	M0M1	reseq	SRR11672290
Redhaven	M1M1	reseq	SRR8173584
REGAL	M1M3	reseq	SRR11672143
Reigels	M2M2	reseq	SRR11672449
Ri 89	M0M0	reseq	SRR11672148
Ri Ben Hong Tian Tao	M0M1	reseq	SRR11672204
Ri Ben You Tao	M1M3	reseq	SRR11672361
Rose prince	M1M1	reseq	SRR8303459
Rou Pan Tao	M3M3	reseq	SRR8173599
Rui Guang 19	M1M1	reseq	SRR11672332
Rui Guang 28	M0M3	reseq	SRR8303465
Rui Guang 3	M1M3	reseq	SRR8173585
Rui Pan 18	M1M1	reseq	SRR3138147
S1	M0M1	reseq	SRR8303507
S2	M0M1	reseq	SRR8303508
Sa Hong Long Zhu Tao	M1r2M1r2	reseq	SRR11672259
Sa Hong Tao	M1M1	reseq	SRR11672260
Sa Hua Hong Pan Tao	M0M0	reseq	SRR10254991
SD-45	M3M3	reseq	SRR11672432
Sentry	M1M1	reseq	SRR11672140
September Snow	M1M1	reseq	SRR11672415
SG-E	M1M3	reseq	SRR3237761
Shandong Si Yue Ban	M0M0	reseq	SRR11672257
Shen Zhou Mitao	M0M0	reseq	SRR502993
Shenzhou Shui Mi	M0M3	reseq	SRR11672177
Shi Tou Tao	M0M0	reseq	SRR8303446
Shi Wo Shui Mi	M0M0	reseq	SRR11672183
Shou Bai	M1r2M1r2	reseq	SRR8303452
Shu Guang	M1M1	reseq	SRR11672272
Shu Guang Hong Xian Ya Bian	M1M3	reseq	SRR2056110
Shuang Hong Pan Tao	M0M1	reseq	SRR11672360
Shuang Xi Hong	M1M3	reseq	SRR11672265
Si Yue Hong	M1M1	reseq	SRR11672398
Snow brite	M0M0	reseq	SRR11672304
Snow Kist	M0M1	reseq	SRR11672456
Snow Queen	M0M0	reseq	SRR11672429
Spring Snow	M0M1	reseq	SRR11672458
Suan Tao	M0M0	reseq	SRR11672264
SummerFest	M1M3	reseq	SRR11672409
Sunblaze	M1r3M1r3	reseq	SRR3138146
Sunfre	M0M1	reseq	SRR11672313
Sunraycer	M1M1	reseq	SRR8303458
Sunsplash	M1M1r3	reseq	SRR3138139
Sweet N UP	M1M1	reseq	SRR11672419
Sweetdream	M0M1	reseq	ERR3367504
Tai 022 Ye Sheng You Tao	M1M1	reseq	SRR8303469
Tama Kan	M1M1	reseq	SRR11672213
Tian Ren Tao	M1M1	reseq	SRR11672355
Tianjin Shui Mi	M1M1	reseq	SRR8173603
Tie Tao	M0M0	reseq	SRR11672397
Tra-zee peach	M1M1	reseq	SRR11672301
Tri-lite peach Plum	M0M1	reseq	SRR11672298
Tsukuba 2	M1M1	reseq	SRR8303482
Tsukuba 3	M1M1	reseq	SRR8303481
Tsukuba 85	M3M3	reseq	SRR8303471
Tsukuba 86	M0M2	reseq	SRR8303505
Tsukuba 88	M0M1	reseq	SRR8303506
Tu Zi Ying Tao	M1M1	reseq	SRR11672347
TX4E218S	M0M1	reseq	SRR11672346
TX4F194LW	M0M3	reseq	SRR11672345
Venus	M0M1	reseq	SRR1867740
Wan Huang Jin	M0M0	reseq	SRR8303523
Wanji Jin Hui	M0M1	reseq	SRR11672349
Wu Han 2	M1M1	reseq	SRR2056097
Wu Hei Ji Rou Tao	M0M1	reseq	SRR11672165
Wu Tong Shan 2	M0M0	reseq	SRR8303493
Wu Tong Shan 3	M1M1	reseq	SRR8303483
Wu Yue Huo	M1M1	reseq	SRR11672267
Wu Yue Xian 1	M1M3	reseq	SRR11672182
Wu Yue Xian Bian Gan	M0M0	reseq	SRR11672174
Xi Jiao 1	M3M3	reseq	SRR11672201
Xi Nong 18	M1M3	reseq	SRR11672208
Xi Nong Zao Mi	M0M1	reseq	SRR11672231
Xia Miao 1	M0M1	reseq	SRR8173577
Xia Ye Tao	M0M3	reseq	SRR8303451
Xian Tao	M2r1M2r1	reseq	SRR8173598
Xiao Hua Ai Bao Tai	M0M1	reseq	SRR11672243
Xinjiang Huang Rou	M1M1	reseq	SRR11672421
Xinjiang Pan Tao 1	M1M1	reseq	SRR11672190
Xinjiang Pan Tao 2	M1M1	reseq	SRR11672189
Xiu Yu	M1M1	reseq	SRR8303539
Yan Hong	M0M2	reseq	SRR11672263
Yang Zhou 3	M0M1	reseq	SRR2056093
Yin Hua Lu	M0M0	reseq	SRR11672210
Ying Ge Tao	M0M1	reseq	SRR8173596
Ying Qing	M0M0	reseq	SRR11672211
Ying Ri Er Pan Tao	M0M1	reseq	SRR11672359
Ying Zui Tao	M3M3	reseq	SRR11672179
Yokon King	M1M1	reseq	SRR11672457
You Pan Tao	M3M3	reseq	SRR8303444
Yu Bai	M3M3	reseq	SRR11672178
Yuan Yang Chui Zhi	M0M0	reseq	SRR11672252
Yumyeong	M0M0	reseq	SRR502994
Zao Huang Pan Tao	M0M1	reseq	SRR2056105
Zao Kui	M0M0	reseq	SRR11672223
Zao Lu Pan Tao	M0M1	reseq	SRR8303541
Zao Shanghai Shui Mi	M0M1	reseq	SRR11672281
Zao Shu Huang Gan	M3M3	reseq	SRR8173600
Zao Shu Xia Ye Tao	M1M1	reseq	SRR2056080
Zepu 4	M1M1	reseq	SRR11672382
Zhai Ye Bian Yi	M0M1	reseq	SRR11672462
Zhang Huang 9	M3M3	reseq	SRR11672200
Zhao yue flat	M1M1	reseq	SRR7752724
Zhao yue round	M1M1	reseq	SRR7752725
Zhen 1-3	M3M3	reseq	SRR11672358
Zheng 97-2-8	M3M3	reseq	SRR11672356
Zheng 97-3-3	M3M3	reseq	SRR11672357
Zheng Zhou 11	M0M1	reseq	SRR11672228
Zheng Zhou 8	M0M0	reseq	SRR11672230
Zhengzhou 7	M0M1	reseq	SRR11672227
Zhogng Zhou Bai Tao	M0M3	reseq	SRR11672209
Zhong Hong	M1M3	reseq	SRR11672452
Zhong Hua Shou Tao	M1M1	reseq	SRR2056075
Zhong You 5 Zao Shu Ya Bian	M1M1	reseq	SRR11672156
Zhong You 8	M0M3	reseq	SRR8303457
Zhong You 9	M0M1	reseq	SRR11672160
Zhong You Pan Tao 2	M3M3	reseq	SRR2056103
Zhong You Pan Tao 4	M0M3	reseq	SRR2056104
Zhong You Tao 13	M0M1	reseq	SRR11672351
Zhong You Tao 16	M3M3	reseq	SRR11672350
Zhong You Tao 4	M0M1	reseq	SRR2056076
Zhong You Tao 4 Zao Shu Ya Bian	M0M1	reseq	SRR2056077
Zhong You Tao 5	M1M3	reseq	SRR8173588
Zhong You Tao 6	M1M1	reseq	SRR11672329
Zhu Fen Chui Zhi	M0M0	reseq	SRR11672253
Zi Rou Tao	M1M1	reseq	SRR8303538
Zi Ying Tao	M1M1	reseq	SRR11672348

## Sheet: Table S6
Table S6. Differences in flesh texture predicted by genotype and reported phenotype.
cultivar	genotype	phenotype predicted by genotype	reported phenotype	reference
Hakuho	M0M0	melting	melting*	Pan et al. (2015)
Nagasawa Hakuho	M0M0	melting	melting*	Gu et al. (2016)
Hakuho	M0M0	melting	non-melting	Yoon et al. (2006)
Nagasawa Hakuho	M0M0	melting	non-melting	Yoon et al. (2006)
Diao Zhi Bai	M0M1	melting	non-melting	Yoon et al. (2006)
Shou Bai	M1r2M1r2	melting	non-melting	Yoon et al. (2006)
Wu Yue Xian Bian Gan	M0M0	melting	non-melting	Yoon et al. (2006)
Fen Ling Chong	M3M3	non-melting	melting	Cao et al. (2016)
Mai Huang Pan Tao	M3M3	non-melting	melting	Cao et al. (2016)
Tsukuba 85	M3M3	non-melting	melting	Cao et al. (2016)
Zhong You Pan Tao 2	M3M3	non-melting	melting	Cao et al. (2016)
Zhong You Pan Tao 4	M0M3	melting	non-melting	Cao et al. (2016)
Early Gold	M1M1	melting	non-melting	Yoshida (1981)
* The reported phenotype matched the predicted one in this study. The 11 accessions showed differences between predicted and reported phenotypes. All except 'Early Gold' (EG) were reported by Yoon et al. (2006) and Cao et al. (2016). EG was a canning peach and its parent was 'Nishiki' (NK). EG should possess at least one M2 haplotype because NK was an M2 homozygote, but resequencing analysis show…

## Sheet: Table S7
Table S7. Correlation of PGM/F genes in this study with those in previous reports.
this study	Gu et al. (2016)	Morgutti et al. (2017)	Peace et al. (2005)
PGM-M0	not found	PGSH, PGBT	f
PGM-M1	PGM	PGm	f1, F(a)
PGF	PGF	PG_M	F(b)
null	null	null	n(ull)
PGBT in Morgutti et al. (2017) was BstXI-sensitive (Fig. S6).

## Sheet: Table S8
Table S8. Correlation of haplotypes in this study with those in previous reports.
haplotype				number of genes
this study	Gu et al. (2016)	Morgutti et al. (2017)		PG1	PG2	PGM-M0	PGM-M1	PGF	NADH	F-box
M0	not found*	f		1	1	1	0	0	1	1
M1	H1	F		1	1	0	1	1	3	1
M2	H2	f1		1	1	0	1	0	2	1
M3	H3	fnull		1	0	0	0	0	0	1
*M0 was misidentified as H2 haplotype in Gu et al. (2016).
f haplotype structure in Morgutti et al. (2017) was postulated from M1 haplotype. PG gene composition was corrected but the genome structure was not the same as M0 haplotype in this study.
PGM-M0 and PGM-M1 were allelic.
			9
